# Supplementary material for: Functional Nanogel from Natural Substances for Delivery of Doxorubicin
Source: Polymers (Basel). 2022 Sep 5;14(17):3694. doi: 10.3390/polym14173694 (PMC9459996; doi:10.3390/polym14173694)
Supplement: Supplementary file 1 [file polymers-14-03694-s001.zip]

Archive with 1 entries (1 files):
- polymers-1886844-supplementary.pdf
